# Supplementary material for: CTAG-Containing Cleavage Site Profiling to Delineate Salmonella into Natural Clusters
Source: PLoS One. 2014 Aug 19;9(8):e103388. doi: 10.1371/journal.pone.0103388 (PMC4138082; doi:10.1371/journal.pone.0103388)
Supplement: Table S1 — Profiles of XbaI cleavage sites in representative Salmonella genomes. (XLS) [file pone.0103388.s001.xls]

## Sheet: XbaI
			Supplementary Table S1.Profiles of XbaI cleavage sites in representative Salmonella genomes
			S. typhimurium						S. typhi			S. paratyphi A		S. pullorum		S. gallinarum		S. enteritidis	S. choleraesuis		S. paratyphi C	S. dublin		S. heidelberg		S. agona	S. newport	S. schwarzengrund	S. arizonae		S. bongri		E. coli
XbaI No.	Gene ID	annotation	LT2	14028S	D23580	SL1344	ST4/74	UK-1	Ty2	CT18	P-stx-12	AKU_12601	ATCC9150	RKS5078	CDC1983-67	287/91	G9	P125109	B67	A50	RKS4594	CT_02021853	SD3246	B182	SL476	SL483	SL254	CVM19633	RKS2980	RKS2893	NCTC12419	RKS3044	DH10B
		tail spike protein			*
XbaI 1	STM0557	putative inner membrane protein	*	*	*	*	*	*	*	*	*	*	*	*	*	*	*	*				*	*	*	*	*
XbaI 2	STM1331-STM1332	putative inner membrane protein & O-antigen polymerase	*	*	*	*	*	*	*	*	*	*	*											*	*
XbaI 3	STM1377-STM1378	murein lipoprotein & pyruvate kinase I	*	*	*	*	*	*	*	*	*	*	*	*	*	*	*	*	*	*	*	*	*	*	*	*	*	*	*	*	*	*	*
XbaI 4	STM1622-STM1623	putative periplasmic glucans biosynthesis protein & putative carboxylesterase	*	*	*	*	*	*	*	*	*	*	*	*	*	*	*	*	*	*	*	*	*	*	*	*	*	*	*	*	*	*
XbaI 5	STM2093	CDP-6-deoxy-delta3,4-glucoseen reductase	*	*	*	*	*	*	*	*	*	*	*	*	*	*	*	*				*	*	*	*	*	*	*
XbaI 6	STM2292	putative transcriptional regulator	*	*	*	*	*	*											*	*	*			*	*		*
XbaI 7	STM2394-STM2394	tRNA-Arg & outer membrane protein E	*	*	*	*	*	*	*	*	*	*	*	*	*	*	*	*	*	*	*	*	*	*	*	*	*	*
XbaI 8	STM2584-STM2585	Gifsy-1 prophage leucine-rich repeat protein & Gifsy-1 prophage protein	*	*	*	*	*	*											*	*	*						*
XbaI 9	STM2616	Gifsy-1 prophage	*
XbaI 10	STM2658	tRNA-Sec	*	*	*	*	*	*	*	*	*	*	*	*	*	*	*	*	*	*	*	*	*	*	*	*	*	*	*	*	*	*	*
		predicted bacteriophage protein&bacteriophage late control gene				*	*
		hypothetical protein		*	*																			*	*		*
		putative competence protein				*	*
		conserved hypothetical protein				*	*
XbaI 11	STM2742	putative cytoplasmic protein	*	*	*	*	*	*																*	*
XbaI 12	STM2747	putative cytoplasmic protein	*	*	*	*	*	*																*	*
XbaI 13	STM2767	putative superfamily I DNA and RNA helicase	*	*	*	*	*	*																*	*
XbaI 14	STM2767	putative superfamily I DNA and RNA helicase	*	*	*	*	*	*																*	*
XbaI 15	STM3397	tRNA-Gln	*	*	*	*	*	*	*	*	*	*	*	*	*	*	*	*	*	*	*	*	*	*	*	*	*	*	*	*	*	*	*
XbaI 16	STM3405-STM3406	putative protein involved in DNA uptake & peptide deformylase	*	*	*	*	*	*	*	*	*	*	*	*	*	*	*	*	*	*	*	*	*	*	*	*	*	*	*	*	*	*
XbaI 17	STM3443-STM3444	bacterioferrin & regulatory or redox component complexing with Bfr	*	*	*	*	*	*	*	*	*	*	*	*	*	*	*	*	*	*	*	*	*	*	*	*	*	*	*	*	*	*
XbaI 18	STM3594-STM3595	Oligopeptidase A & Putative phosphatase	*	*	*	*	*	*						*	*	*	*	*	*	*	*	*	*	*	*			*	*	*	*	*
XbaI 19	STM3646	2-keto-D-gluconate reductase	*	*	*	*	*	*																*	*
XbaI 20	STM3714-STM3715	lipopolysaccharide core biosynthesis protein	*	*	*	*	*	*	*	*	*	*	*	*	*	*	*	*	*	*	*	*	*	*	*	*	*	*
XbaI 21	STM3785	putative gntR family regulatory protein	*	*	*	*	*	*	*	*	*	*	*						*	*	*			*	*	*	*	*
XbaI 22	STM3846-STM3847	putative reverse transcriptase & putative MFS family tranport protein	*	*	*	*	*	*
XbaI 23	STM3890	tRNA-Trp	*	*	*	*	*	*	*	*	*	*	*	*	*	*	*	*	*	*	*	*	*	*	*	*	*	*	*	*	*	*	*
XbaI 24	STM4178	tRNA-Sec	*	*	*	*	*	*	*	*	*	*	*	*	*	*	*	*	*	*	*	*	*	*	*	*	*	*	*	*	*	*	*
XbaI 25	STM4285	formate dehydrogenase	*	*	*	*	*	*
XbaI 26	STM4362	putative GTP-ase	*	*	*	*	*	*	*	*	*	*	*	*	*	*	*	*	*	*	*	*	*	*	*	*	*	*	*	*	*	*
XbaI 27	STM4524	specificity determinant for hsdM and hsdR	*	*	*	*	*	*																*	*
									*	*	*	*	*
									*	*	*	*	*	*	*	*	*	*				*	*
									*	*
									*	*
									*	*
									*	*
									*	*	*										*
									*	*	*										*
									*	*	*										*
									*	*	*	*	*													*	*
									*	*	*
									*	*	*	*	*													*
									*	*	*
									*
									*	*	*
									*	*	*
									*	*	*
									*		*
									*	*	*	*	*
									*	*	*
									*	*	*
										*
														*	*
														*	*	*	*	*				*	*
														*	*	*	*	*
														*	*
														*	*
														*	*
														*	*	*	*
														*	*	*	*
														*	*	*	*
														*	*	*	*	*				*	*
														*	*	*	*	*				*	*
															*
														*	*							*	*
																*	*
																*	*
																		*
																			*	*
																			*	*	*
																			*	*	*
																			*	*	*
																			*	*
																			*	*
												*	*
												*	*
												*	*
												*	*
												*	*
												*	*														*
												*	*
												*	*
												*	*									*	*	*	*
												*	*									*	*			*
												*	*
																					*
																					*
																						*	*
																							*
																								*	*
																								*	*
																								*	*
																								*	*
																									*
																									*
																									*
																									*
																									*
																									*
																									*
																									*
																									*
																									*
																									*
																									*
																										*
																										*
																										*
																										*
																										*
																										*
																										*
																										*
																											*
																											*
																											*
																											*
																											*
																											*
																											*
																												*
																												*
																												*	*	*
																												*
																												*
																												*
																												*
																												*
																												*
																												*
																												*
																												*
																													*
																													*
																													*
																													*
																													*
																													*	*
																													*	*
																													*	*
																													*
																													*
																													*
																													*	*
																													*	*
																													*	*
																													*
																													*	*
																													*	*
																													*	*
																													*
																													*	*
																													*	*
																													*
																													*
																													*
																													*
																													*
																													*
																													*
																														*
																														*
																														*
																														*
																														*
																														*
																														*
																														*
																														*
																														*
																														*
																														*
																														*
																														*
																															*	*
																															*
																															*
																															*
																															*	*
																															*	*
																															*
																															*
																															*
																															*
																															*
																															*	*
																															*
																															*
																															*
																															*
																															*
																															*	*
																															*	*
																															*	*
																																*
																																*
																																*
																																*
																																*
																																*
																																*
																																*
																																*
																																*
																																*
																																	*
																																	*
																																	*
																																	*
																																	*
																																	*
																																	*
																																	*
																																	*
																																	*
																																	*
																																	*
																																	*
																																	*
																																	*
																																	*
																																	*
																																	*
																																	*
																																	*
																																	*
																																	*
																																	*
																																	*
																																	*
																																	*
																																	*
																																	*
																																	*
																																	*
																																	*
Note: 1, Strains of the same Salmonella serotypes are in colums of the same background color; 2, the symbol * denomes presence of a cleavage site for XbaI; 3, XbaI cleavage sites in one but not in the other strain(s) of the same Salmonella serotype are mostly in prophages or genomic islands.
