# Supplementary material for: CTAG-Containing Cleavage Site Profiling to Delineate Salmonella into Natural Clusters
Source: PLoS One. 2014 Aug 19;9(8):e103388. doi: 10.1371/journal.pone.0103388 (PMC4138082; doi:10.1371/journal.pone.0103388)
Supplement: Table S2 — Numbers of XbaI cleavage sites common to pairs of the Salmonella genomes. (XLS) [file pone.0103388.s002.xls]

## Sheet: Sheet2
Supplementary Table S2. Numbers of XbaI cleavage sites common to pairs of the Salmonella genomes.
	S. typhimurium						S. typhi			S. pullorum		S. gallinarum		S. enteritidis	S. choleraesuis		S. paratyphi A		S. paratyphi C	S. dublin		S. heidelberg		S. agona	S. newport	S. schwarzengrund	S. arizonae		S. bongri		E. coli
	LT2	14028S	D23580	SL1344	ST4/74	UK-1	Ty2	CT18	P-stx-12	RKS5078	CDC1983-67	287/91	G9	P125109	B67	A50	AKU_12601	ATCC9150	RKS4594	CT_02021853	SD3246	B182	SL476	SL483	SL254	CVM19633	RKS2980	RKS2893	NCTC12419	RKS3044	DH10B
S. typhimurium LT2	27	26	25	26	26	26	15	15	15	14	14	14	14	14	15	15	15	15	15	14	14	23	23	14	15	14	10	10	10	10	5
S. typhimurium 14028S		27	26	26	26	26	15	15	15	14	14	14	14	14	15	15	15	15	15	14	14	24	24	14	16	14	10	10	10	10	5
S. typhimurium D23580			28	27	26	27	16	16	16	15	15	15	15	15	16	16	16	16	16	15	15	25	24	15	17	15	11	11	11	11	6
S. typhimurium SL1344				29	29	26	15	15	15	14	14	14	14	14	15	15	15	15	15	14	14	23	23	14	15	14	10	10	10	10	5
S. typhimurium ST4/74					29	26	15	15	15	14	14	14	14	14	15	15	15	15	15	14	14	23	23	14	15	14	10	10	10	10	5
S. typhimurium UK-1						26	15	15	15	14	14	14	14	14	15	15	15	15	15	14	14	23	23	14	15	14	10	10	10	10	5
S. typhi Ty2							36	34	31	14	14	14	14	14	12	12	20	20	15	14	14	15	15	14	13	13	9	9	9	9	5
S. typhi CT18								35	30	14	14	14	14	14	12	12	20	20	15	14	14	15	15	16	14	13	9	9	9	9	5
S. typhi P-str-12									31	14	14	14	14	14	12	12	20	20	15	14	14	15	15	16	14	13	9	9	9	9	5
S. pullorum RKS5078										27	27	22	22	19	12	12	14	14	12	19	19	14	14	15	13	13	10	10	10	10	5
S. pullorum CDC1983-67											28	22	22	19	12	12	14	14	12	19	19	14	14	13	12	13	10	10	10	10	5
S. gallinarum 287/91												24	24	19	12	12	14	14	12	18	18	14	14	13	12	13	10	10	10	10	5
S. gallinarum G9													24	19	12	12	14	14	12	18	18	14	14	13	12	13	10	10	10	10	5
S. enteritidis P125109														20	12	12	14	14	12	18	18	14	14	13	12	13	10	10	10	10	5
S. choleraesuis B67															23	23	12	12	21	15	15	14	14	12	14	13	10	10	10	10	5
S. choleraesuis A50																23	12	12	21	15	15	14	14	12	14	13	10	10	10	10	5
S. paratyphi A AKU_12601																	31	31	12	16	16	16	16	17	15	13	9	9	9	9	5
S. paratyphi A ATCC9150																		31	12	16	16	16	16	17	15	13	9	9	9	9	5
S. paratyphi C RKS4594																			26	12	12	14	14	12	14	13	10	10	10	10	5
S. dublin CT_02021853																				22	22	15	15	13	12	13	10	10	10	10	5
S. dublin SD3246																					23	15	15	13	12	13	10	10	10	10	5
S. heidelberg B182																						29	29	14	15	14	10	10	10	10	5
S. heidelberg SL476																							41	14	15	14	10	10	10	10	5
S. agona SL483																								25	14	13	9	9	9	9	5
S. newport SL254																									25	13	9	9	9	9	5
S. schwarzengrund CVM19633																										26	11	10	10	10	5
S. arizonae RKS2980_S																											39	22	10	10	5
S. arizonae RKS2893																												36	10	10	5
S. bongri NCTC12419																													30	17	5
S. bongri RKS3044																														28	5
E. coli DH10B																															37
